# Supplementary material for: Genome-wide identification of novel genes involved in Corynebacteriales cell envelope biogenesis using Corynebacterium glutamicum as a model
Source: PLoS One. 2020 Dec 31;15(12):e0240497. doi: 10.1371/journal.pone.0240497 (PMC7775120; doi:10.1371/journal.pone.0240497)
Supplement: S2 Table — Transposon insertion sites and locus tags are given in relation to the genome of the SCgG2 strain (NC_021352). Gene in operon are predicted from the transcriptome study of C. glutamicum ATCC13032 published by Pfeifer-sancar et al. [34]. ste hits correspond to genes identified by Lim et al. [13] from a screen based on an increased sensitivity to ethambutol of a library of mutants. Scores were assigned as described in the text: 1 or 2 for the immunological signal (see S1 Fig), 1 or 0 for the cell wall and secreted protein profiles (see S2 Fig) and 1 or 0 if the mutant exhibited at least one phenotypical or growth particularity (see text). TSS: transcription start sites, PO: primary operon, HP: hypothetical protein, HMP: hypothetical membrane protein, TMS: transmembrane segment, aa: amino acids. ND: not determined. (XLSX) [file pone.0240497.s006.xlsx]

## Sheet: Feuil1
S2 Table: List of mutant strains and genes interrupted by the transposon
Mutant strains	Tn insertion site in reference to SCgG2 genome	Locus_tag in SCgG2	Gene name/Locus_tag	Position of the transposon in relation to the ORF	Gene in operon (prediction from Pfeifer-Sancar et al. 2013 )	Gene product (number of aa, number of TMS)	Protein_id	Immunological signal score	Phenotype and growth score	Cell-wall/secreted proteins score	ste hits (from Lim et al. 2019)
2975	44448	C629_00190	pr-ohr (ort-cg0038)	189 bp upstream of the ATG	no	HP (172 aa)	WP_011013326.1	1	1	0
4771	68375	C629_00315	fhaA (ort-cg0064)	490 downstream of the ATG	PO: fhaA-fhaB-ppp-rodA-pbpA-pknA-pknB-crgA	HP (298 aa)	WP_011013345.1	1	0	1	fhaA hit + 4 hits in OP_cg0064
9457	386323	C629_01780	ponA/pbp1a (ort-cg0336)	644 bp downstream of the ATG	no	PBP1A	WP_011013529.1	2	0	0
9584	457696	pr-C629_02125	pr-mytC (ort-cg0413)	94 bp upstream of the ATG	PO: mytC-cg0412	MytC	WP_011013583.1	2	0	1
706	476300	C629_02200	lpd (ort-cg0441)	456 bp downstream of the ATG	no	Lpd	WP_011013602.1	2	1	1
7931	493907	C629_02285	deoC (ort-cg0458)	160 bp downstream of the ATG	no	DeoC	WP_011013617.1	2	1	1
5162	523307	C629_02415	proC (ort-cg0490)	588 bp downstream of the ATG	PO: ppX1-cg0489-proC-cg0491-xis. Sub-operons with proC always transcripts with cg0491 and xis	ProC	WP_006286621.1	1	1	1
3230	563364	C629_02610	ort-cg0530	72 bp downstream of the ATG	no	HMP (83 aa, 2 STM)	WP_011013658.1	1	1	1
3137	624707	C629_02950	pr-nusG (ort-cg0562)	122 bp upstream of the ATG	no	NusG	WP_011013678.1	1	0	1
1339	624707			122 bp upstream of the ATG				1	1	1
582	624894		nusG (ort-cg0562)	51 bp downstream of the ATG				1	1	1
4139	639082	C629_03015	ort-cg0575	123 bp downstream of the ATG	no	HMP (324 aa, 2 STM)	WP_011013689.1	1	1	0	cg0575 hit
4972	639093	C629_03015		134 bp downstream of the ATG				1	1	1
2890	793204	C629_03715	alr (ort-cg0681)	1029 bp downstream of the ATG	PO: alr-cg0682-cg0683-papA-cg0685-cg0686-cg0687-nnr-cg0689	Alanine racemase	WP_011013748.1	1	1	1
1255	933990	C629_04355	dtsR2 (ort-cg0811)	15 bp downstream of the ATG	PO: dtsR1-dtsR2-cg0810-cg0809. Sub-operon: dtsR2-cg0810-cg0809	DtsR2/AccD2	WP_003863615.1	2	1	1
7185	933997			23 bp downstream of the ATG				2	1	1
1600	934140		pr-dtsR2 (ort-cg0811)	128 bp upstream of the ATG				1	1	1
7259	960186	C629_04505	ort-cg0853	197 bp downstream of the ATG	PO: cg0853-pmmA-cg0855-manA	HP (130 aa)	WP_003863575.1	1	1	0	cg0853 hit
807	1007152	C629_04725	pdxR (ort-cg0897)	1178 bp downstream of the ATG	no	PdxR	WP_011013887.1	2	1	0
9816	1007256			1076 bp downstream of the ATG				2	1	1
9087	1008309			22 bp downstream of the ATG				2	0	0
3453	1077381	C629_05050	pr-ort-cg0947	18 bp upstream of the ATG	PO: cg0947-cg0946	HP (311 aa)	WP_011013912.1	1	0	1
3660	1233196	C629_05775	pr-upps1 (ort-cg1130)	10 bp upstream of the ATG	PO: mca-cg1128-cg4017-aroF-uppS1-cg1131. Sub-operon: cg1130-cg1131 with TSS detected for uppS1	UppS1	WP_003856785.1	1	1	0
5267	1240534	pr-C629_05805 and C629_05810	ort-cg1137 or pr-ort-cg1136	15 bp downstream of the ATG of cg1137 or 33 bp upstream of the ATG of cg1136	PO: cg1137-cg1138 / monocistronic transcript for cg1136	Cg1137, HP (224 aa) / Cg1136, HP (131 aa)	WP_003856795.1 WP_011014037.1	1	ND	1
7968	1335026	C629_06320	ort-cg1246	378 bp downstream of the ATG	PO: cg1247-cg1246	HP (197 aa)	WP_003858618.1	2	1	1
6935	1335019			844 bp downstream of the ATG				1	0	1
4954	1335396			25 bp downstream of the ATG				2	1	1
9085	1342956	C629_06360	ort-cg1254	124 bp downstream of the ATG	PO: cg1249-mshB-cg1251-cg1252-cg1253-cg1254. Sub-operons cg1254 always the last gene or alone	HMP (207 aa, 4 TMS)	WP_003858634.1	2	1	1	cg1254 hit and one the predicted operon (cg1249)
731	1357757	C629_06435	ort-cg1270	244 bp downstream of the ATG	0	HP (213 aa)	WP_003863800.1	2	1	0
1484	1682791	C629_07880	steA (ort-cg1603)	86 bp downstream of the ATG	PO: cg1597-cg1598-cg1599-cg1600-ppnK-recN-cg1603-cg1604. Sub-operons of 2, 3, 4 or 7 genes, cg1603 always the penultimate	HMP (397 aa, 1 TMS)	WP_011014347.1	1	1	0	cg1603 hit and one in the predicted operon (cg1604)
5302	1682793			87 bp downstream of the ATG				1	1	1
1937	1682842	pr-C629_07880	pr-steA (ort-cg1603)	6 bp upstream of the ATG				2	0	0
6096	1819538	C629_08495	pr-ort-cg1735	364 pb upstream of the ATG	PO: cg1735-hemH	Secreted Protein (604 aa)	WP_011014435.1	1	2	0	cg1735 hit
9631	1858858	C629_08655	zwf (ort-cg1778)	54 bp downstream of the ATG	PO: tkt-tal-zwf-opcA-pgl. Sub-operons of 3 or 4 genes, zwf, first or second gene	G6PDH	WP_011014457.1	2	0	0
391	2043755	C629_09495	bioM (ort-cg2148)	349 bp downstream of the ATG	PO: bioY-bioM	BioM	WP_011014785.1	2	1	1
2818	2048149	C629_09520	terC (ort-cg2157)	933 bp downstream of the ATG	0	TerC (369 aa ,9 TMS)	WP_011014789.1	1	1	1
2727	2048901			182 bp downstream of the ATG				1	1	1
9040	2052501	C629_09525	pr-ftsK (ort-cg2158)	158 bp upstream of the ATG	ftsK can be transcipt alone (TSS detected upstream of the ATG) or with other genes (PO: cg2163-cg2162-cg2161-cg2160-cg2159-ftsK and sub-operons, ftsK always the last gene). There are 218 bp between the end of cg2159 and the ATG of ftsK	FtsK	WP_011014790.1	1	ND	1
1651	2052504			155 bp upstream of the ATG				1	0	1
797	imprecision	C629_09590	pptT (ort-cg2171)	downstream of the ATG	PO: rbfA-cg2174-dinF-cg2172-pptT	PptT	WP_003857487.1	2	1	1
4249	2091304	C629_09690	mqo (ort-cg2192)	239 bp downstream of the ATG	0	malate:quinone oxydoreductase	WP_011014814.1	1	1	0
8872	2105710	C629_09755	ort-cg2207	344 bp downstream of the ATG	PO: dxr-cg2207- ispG	HMP (404 aa, 4 TMS)	WP_011014824.1	1	1	1
1812	2184853	C629_10115	lgt (ort-cg2292)	395 bp downstream of the ATG	lgt can be transcipt alone (TSS detected upstream of the ATG) or with other genes (PO: hisH-hisA-impA-hisF-hisI-cg2294-cg2293-lgt and sub-operons, lgt always the last gene). There are 115 bp between the end of cg2293 and the ATG of lgt	Lgt	WP_011014874.1	1	1	1
5943	2185431	C629_10115	pr-lgt (ort-cg2292)	22 bp upstream of the ATG				1	1	1
8240	2185431	C629_10115		22 bp upstream of the ATG				1	1	1
1218	2268644	C629_10485	pr-fstI (ort-cg2375)	20 pb upstream of the ATG	PO: from mraW (cg2377) to cg2363 (16 genes)	FtsI	WP_011014926.1	2	1	1
9047	2270427	C629_10495	mraW or rsmH (ort-cg2377)	174 bp downstream of the ATG		MraW	WP_003860361.1	1	1	1
7904	imprecision	C629_10580	ort-cg2397	downstream of the ATG	PO: cg2402-cg2401-pimB-glK-plsC-cg2397-cg2395. Sub-operons with cg2397 always the penultimate gene	HMP (417 aa, 10 TMS)	WP_011014940.1	1	1	0
3918	2305782	C629_10645	ltsA (ort-cg2410)	1840 bp downstream of the ATG	0	LtsA	WP_011014952.1	1	1	1	cg2410 hit
506	2319099	C629_10710	ort-cg2424	120 bp downstream of the ATG	PO: lipB-lipA-cg2424. Monocistronic transcript identified for cg2424	HMP (260 aa, 2 TMS)	WP_003859641.1	1	1	0
3991	2351632	C629_10860	ort-cg2460	355 bp downstream of the ATG	PO: pgp2-ptpA-cg2460. Monocistronic transcript identified for cg2460	Surf1	WP_011014979.1	1	1	1
2830	2463418	C629_11360	pr-ort-cg2657	161 bp upstream of the ATG	0	HMP (295 aa, 1 TMS)	WP_011015050.1	1	1	1
3345	2610600	C629_12055	pr-ort-cg2699	71 bp downstream of the ATG	0	CtiP	WP_011015135.1	1	1	1
623	2634193	C629_12160	cmrA (ort-cg2717)	437 bp downstream of the ATG	PO: hyi-cmrA-ornA. Sub-operon cmrA-ornA	CmrA	WP_011015148.1	2	1	0
2817	2666237	C629_12270	pr-fasIA (ort-cg2743)	110 bp upstream of the ATG	PO: cg2745-fasI. Monocistronic transcript identified for fasI	FasIA	WP_011015170.1	1	1	1
2226	2666282	C629_12270		154 bp upstream of the ATG				2	0	0
3141	2666282	C629_12270		154 bp upstream of the ATG				1	1	1
4623	2666282	C629_12270		154 bp upstream of the ATG				2	1	0
2724	2658912	C629_12270	fasIA (ort-cg2743)	7215 bp downstream of the ATG				1	1	1
3136	2693712	C629_12410	pr-ctaD (ort-cg2780)	40 bp upstream of the ATG	0	CtaD	WP_011015188.1	1	1	1
9129	2693787	C629_12410		116 bp upstream of the ATG				1	1	1
4753	2715182	C629_12515	ort-cg2811	1391 bp downstream of the ATG	PO: cg2812-cg2811	HMP (853 aa, 10 TMS)	WP_011015207.1	1	1	0	cg2811 hit and the first gene of the operon cg2812
1921	2715431	C629_12515		1136 bp downstream of the ATG				1	1	0
1448	2716233	C629_12515		334 bp downstream of the ATG				1	1	0
2809	2769687	C629_12720	ort-cg2861	556 bp downstream of the ATG	PO: cg2867-cg2865-cg2863-cg2862-cg2861. Sub-operons and monocistronic transcript	HMP (254 aa, 7 TMS)	WP_011015232.1	1	1	1
5136	2819336	C629_12915	otsA (ort-cg2907)	358 bp downstream of the ATG	PO: thrE-cg2906-otsA-cg2908-otsB. Sub-operon cg2906-otsA-cg2908-otsB	OtsA	WP_011015258.1	2	1	1
229	2821119	C629_12925	otsB (ort-cg2909)	120 bp downstream of the ATG	PO: thrE-cg2906-otsA-cg2908-otsB. Sub-operon cg2906-otsA-cg2908-otsB and monocistronic transcript	OtsB	WP_003863055.1	2	1	1
9889	2881773	C629_13190	pr-ort-cg2971	22 bp upstream of the ATG	0	Lincomycin resistance protein LmrB (481 aa, 14TMS)	WP_011015308.1	2	1	1
9686	2967346	C629_13550	ort-cg3052	520 bp downstream of the ATG	PO: purT-cg3053-cg3052-cg3051. Sub-operon cg3052-cg3051	Putative secreted protein (343 aa)	WP_011015354.1	2	1	1
2256	3059048	C629_13975	ort-cg3157	1663 bp downstream of the ATG	OP: nagA2-cg3157 and monocistronic transcript	Putative secreted protein (563 aa)	WP_011015435.1	1	1	1
1496	3062939	C629_13995	aftD (ort-cg3161)	154 bp downstream of the ATG	0	AftD	WP_011015438.1	1	1	0	cg3161 hit
2045	3065383	C629_13995		2598 bp downstream of the ATG				1	1	0
4875	3072431	C629_14025	ort-cg3165	1101 bp downstream of the ATG	PO: cg3164-cg3165 and monocistronic transcript	HMP (474 aa, 10 TMS)	WP_011015442.1	1	1	1	cg3165 hit and the first gene of the operon cg3164
3072	3074530	C629_14040	mtrP (ort-cg3168)	68 bp downstream of the ATG	PO: cg3167-cg3168	HP (275 aa)	WP_011015445.1	1	1	1	cg3168 hit
31	3090390	C629_14090	pks (ort-cg3178)	755 bp downstream of the ATG	PO: pks-accd3	Cg-pks	WP_011015451.1	2	1	1
1928	imprecision			downstream of the ATG				2	1	1
3979	3095592	C629_14110	mytA/cop1 (ort-cg3182)	702 bp downstream of the ATG	PO: mytA-cg3181-elrf-fadD2	cMytA	WP_011266022.1	1	1	1	cg3182 hit and one gene hit in the operon (cg3180)
308	3096082			71 bp downstream of the ATG				1	1	0
354	3100890	C629_14125	aftB (ort-cg3187)	1413 bp downstream of the ATG	PO: glfT2-cg3190-ubiA-aftB-mytB. Sub-operons aftB always the penultimate gene	AftB	WP_011266023.1	1	1	0
3464	3105680	C629_14140/C629_14145	intergenic region	117 bp upstream of the ATG of cg3191 and 113 bp upstream of the ATG of cg3192	PO: glfT2-cg3190-ubiA-aftB-mytB. cg3192 monocistronic transcript	GlfT2 / HMP (466 aa, 1 TMS)	WP_011015461.1 / WP_011015462.1	1	1	0
