# Supplementary material for: Genome-wide identification of novel genes involved in Corynebacteriales cell envelope biogenesis using Corynebacterium glutamicum as a model
Source: PLoS One. 2020 Dec 31;15(12):e0240497. doi: 10.1371/journal.pone.0240497 (PMC7775120; doi:10.1371/journal.pone.0240497)
Supplement: S3 Table — Search for orthologous proteins in Corynebacteriales genomes was performed using BLASTp online software at the NCBI. Six different species were chosen for this analysis: Mycobacterium tuberculosis H37Rv (NCBI:txid83332), Mycobacterium leprae TN (NCBI:txid272631), Rhodococcus erythropolis SK121 (NCBI:txid596309), Nocardia farcinica IFM 10152 (NCBI:txid247156), Gordonia bronchialis DMS 43247 (NCBI:txid526226), Tsukamurella paurometabola DMS 20162 (NCBI:txid521096). The highest alignment score (Max score), the percentage of sequence covered by alignment (Query cover), the Expect value (E value) and the percent identity between the sequences (Per. ident) are obtained from the BLAST result page, given by the online software at https://blast.ncbi.nlm.nih.gov (XLSX) [file pone.0240497.s007.xlsx]

## Sheet: Feuil1
S3 Table: List of Corynebacteriales orthologues of the uncharacterized proteins identified in this study
Protein in ATCC13032 strain	Representative genera of Corynebacteriales	Locus_tag	Max Score	Query Cover	E value	Per. Ident	Accession number
Cg0530	M. tuberculosis H37Rv	Rv0531	44.3	0.75	5e-08	42.19%	NP_215045.1
	M. leprae TN	-	-	-	-	-	-
	N. farcinica IFM 10152	NFA_51520	57	0.93	9e-12	39.74%	WP_011211686.1
	R. erythropolis SK121	RHOER0001_6089	54.7	0.96	2e-11	40.00%	EEN88351.1
	G. bronchialis DSM 43247	-	-	-	-	-	-
	T. paurometabola DSM 20162	-	-	-	-	-	-
Cg0575	M. tuberculosis H37Rv	-	-	-	-	-	-
	M. leprae TN	-	-	-	-	-	-
	N. farcinica IFM 10152	RHOER0001_6089	121	0.95	2e-31	31.69%	EEN84389.1
	R. erythropolis SK121	-	-	-	-	-	-
	G. bronchialis DSM 43247	-	-	-	-	-	-
	T. paurometabola DSM 20162	-	-	-	-	-	-
cg0853	M. tuberculosis H37Rv	Rv3258c	104	0.63	2e-31	65.48%	NP_217775.1
	M. leprae TN	ML0762	107	0.96	6e-32	47.92%	WP_010907915.1
	N. farcinica IFM 10152	NFA_46240	130	0.94	3e-40	58.91%	BAD59475.1
	R. erythropolis SK121	RHOER0001_4207	129	0.95	5e-39	54.62%	EEN89386.1
	G. bronchialis DSM 43247	Gbro_3299	92.8	0.6	7e-25	56.79%	ACY22503.1
	T. paurometabola DSM 20162	Tpau_1186	97.8	0.96	1e-26	41.92%	ADG77817.1
Cg0947	M. tuberculosis H37Rv	Rv0883c	137	0.99	2e-39	32.37%	NP_215398.1
	M. leprae TN	ML2137	132	0.7	2e-37	38.22%	WP_010908730.1
	N. farcinica IFM 10152	NFA_6540	139	0.49	5e-39	46.15%	BAD55499.1
	R. erythropolis SK121	RHOER0001_2412	147	0.7	2e-42	37.02%	EEN90122.1
	G. bronchialis DSM 43247	Gbro_1257	108	0.47	2e-27	45.27%	ACY20552.1
	T. paurometabola DSM 20162	Tpau_0846	127	0.98	5e-35	31.70%	ADG77481.1
Cg1137	M. tuberculosis H37Rv	-	-	-	-	-	-
	M. leprae TN	-	-	-	-	-	-
	N. farcinica IFM 10152	NFA_41220	77.8	0.81	5e-17	30.27%	BAD58971.1
	R. erythropolis SK121	RHOER0001_5733	70.5	0.82	1e-14	32.50%	EEN88093.1
	G. bronchialis DSM 43247	-	-	-	-	-	-
	T. paurometabola DSM 20162	-	-	-	-	-	-
		-	-	-	-	-	-
Cg1246	M. tuberculosis H37Rv	Rv1632c	125	0.81	9e-38	43.54%	NP_216148.1
	M. leprae TN	-	-	-	-	-	-
	N. farcinica IFM 10152	NFA_19010	133	0.91	4e-40	47.27%	BAD56747.1
	R. erythropolis SK121	RHOER0001_0525	154	0.91	2e-48	44.51%	EEN86216.1
	G. bronchialis DSM 43247	Gbro_2866	152	0.93	2e-47	45.88%	ACY22079.1
	T. paurometabola DSM 20162	Tpau_2429	149	0.91	3e-45	48.17%	ADG79035.1
Cg1254	M. tuberculosis H37Rv	-	-	-	-	-	-
	M. leprae TN	-	-	-	-	-	-
	N. farcinica IFM 10152	-	-	-	-	-	-
	R. erythropolis SK121	-	-	-	-	-	-
	G. bronchialis DSM 43247	-	-	-	-	-	-
	T. paurometabola DSM 20162	-	-	-	-	-	-
Cg1270	M. tuberculosis H37Rv	Rv1220c	111	0.97	5e-31	37.02%	P9WJZ7.2
	M. leprae TN	ML1075	110	0.93	7e-31	0.38	WP_010908112.1
	N. farcinica IFM 10152	NFA_47280	126	0.99	2e-36	36.79%	BAD59580.1
	R. erythropolis SK121	RHOER0001_6258	121	0.99	2e-34	36.79%	EEN85099.1
	G. bronchialis DSM 43247	Gbro_1856	94.0	0.71	6e-24	37.91%	ACY21112.1
	T. paurometabola DSM 20162	Tpau_1066	108	1	2e-29	36.24%	ADG77698.1
Cg1603	M. tuberculosis H37Rv	Rv1697	296	0.98	3e-98	41.88%	NP_216213.1
	M. leprae TN	ML1361	303	0.98	6e-101	42.39%	WP_010908292.1
	N. farcinica IFM 10152	NFA_20030	275	0.95	2e-89	42.16%	BAD56849.1
	R. erythropolis SK121	RHOER0001_0248	305	0.98	4e-101	44.92%	EEN84131.1
	G. bronchialis DSM 43247	Gbro_2825	280	0.85	3e-91	46.49%	ACY22039.1
	T. paurometabola DSM 20162	Tpau_2379	315	1	4e-105	45.02%	ADG78985.1
Cg1735(1)	M. tuberculosis H37Rv	-	-	-	-	-	-
	M. leprae TN	-	-	-	-	-	-
	N. farcinica IFM 10152	NFA_34810	299	0.65	4e-70	67.57%	BAD58329.1
	R. erythropolis SK121	RHOER0001_1298	353	0.66	7e-78	77.70%	EEN85327.1
	G. bronchialis DSM 43247	-	-	-	-	-	-
	T. paurometabola DSM 20162	Tpau_2077	268	0.65	3e-58	61.03%	ADG78689.1
cg2157	M. tuberculosis H37Rv	Rv2723	273	0.98	7e-90	42.74%	NP_217239.1
	M. leprae TN	-	-	-	-	-	-
	N. farcinica IFM 10152	NFA_38610	375	0.88	3e-130	58.90%	BAD58709.1
		NFA_43750	305	0.94	2e-101	46.29%	BAD59224.1
	R. erythropolis SK121	RHOER0001_5790	377	0.87	8e-131	58.33%	EEN88047.
	G. bronchialis DSM 43247	Gbro_2194	362	0.95	7e-125	53.09%	ACY21442.1
	T. paurometabola DSM 20162	Tpau_1772	382	0.89	1e-132	58.13%	ADG78390.1
cg2207	M. tuberculosis H37Rv	Rv2869c	315	0.99	1e-106	42.96%	NP_217385.1
	M. leprae TN	ML1582	310	0.98	1e-104	41.28%	NP_302093.1
	N. farcinica IFM 10152	NFA_41190	365	0.98	1e-124	46.62%	BAD58968.1
	R. erythropolis SK121	RHOER0001_5182	367	0.99	2e-125	47.92%	EEN87417.1
	G. bronchialis DSM 43247	Gbro_2118	322	0.98	2e-107	43.66%	ACY21367.1
	T. paurometabola DSM 20162	Tpau_1683	279	0.99	8e-91	42.22%	ADG78302.1
Cg2397	M. tuberculosis H37Rv	-	-	-	-	-	-
	M. leprae TN	-	-	-	-	-	-
	N. farcinica IFM 10152	-	-	-	-	-	-
	R. erythropolis SK121	RHOER0001_5646	70.9	0.77	1e-13	27.22%	EEN85628.1
	G. bronchialis DSM 43247	-	-	-	-	-	-
	T. paurometabola DSM 20162	-	-	-	-	-	-
cg2424	M. tuberculosis H37Rv	Rv2219	196	0.85	3e-63	45.58%	NP_216735.1
	M. leprae TN	ML0857	183	0.88	4e-58	42.67%	NP_301645.1
	N. farcinica IFM 10152	NFA_16690	233	0.87	4e-77	50.00%	BAD56515.1
	R. erythropolis SK121	RHOER0001_4005	244	0.87	3e-81	52.63%	EEN88603.1
	G. bronchialis DSM 43247	Gbro_3078	211	0.88	1e-68	46.72%	ACY22285.1
	T. paurometabola DSM 20162	Tpau_1512	211	0.88	3e-68	46.09%	ADG78136.1
Cg2657	M. tuberculosis H37Rv	-	-	-	-	-	-
	M. leprae TN	-	-	-	-	-	-
	N. farcinica IFM 10152	-	-	-	-	-	-
	R. erythropolis SK121	RHOER0001_0021	245	0.72	7e-81	59.07%	EEN85731.1
	G. bronchialis DSM 43247	Gbro_0784	234	0.64	9e-77	61.78%	ACY20100.1
	T. paurometabola DSM 20162	Tpau_4196	217	0.64	2e-70	58.95%	ADG80765.1
Cg2811	M. tuberculosis H37Rv	-	-	-	-	-	-
	M. leprae TN	-	-	-	-	-	-
	N. farcinica IFM 10152	NFA_46540	540	1	4e-180	41.82%	BAD59505.1
		NFA_42500	103	0.79	1e-22	26.82%	BAD59099.1
	R. erythropolis SK121	RHOER0001_3851	565	0.99	0.0	42.72%	EEN85137.1
		RHOER0001_4219	228	0.99	2e-63	28.36%	EEN89510.1
		RHOER0001_1062	109	0.84	1e-24	25.47%	EEN84612.1
	G. bronchialis DSM 43247	Gbro_4472	517	1	2e-171	40.39%	ACY23605.1
	T. paurometabola DSM 20162	Tpau_0397	481	0.99	1e-157	37.54%	ADG77038.1
cg2861	M. tuberculosis H37Rv	Rv1085c	140	0.82	9e-42	38.57%	NP_215601.1
	M. leprae TN	-	-	-	-	-	-
	N. farcinica IFM 10152	NFA_48190	134	0.68	1e-38	45.09%	BAD59671.1
	R. erythropolis SK121	RHOER0001_6773	162	0.83	5e-50	43.60%	EEN85068.1
	G. bronchialis DSM 43247	Gbro_1656	163	0.83	3e-50	43.40%	ACY20926.1
	T. paurometabola DSM 20162	Tpau_1532	159	0.83	2e-48	41.23%	ADG78155.1
cg2971(2)	M. tuberculosis H37Rv	Rv1250	168	0.85	1e-46	30.17%	NP_215766.1
	M. leprae TN	-	-	-	-	-	-
	N. farcinica IFM 10152	NFA_21410	371	0.93	1e-124	43.46%	BAD56987.1
	R. erythropolis SK121	RHOER0001_6016	192	0.86	1e-55	34.61%	EEN88277.1
	G. bronchialis DSM 43247	Gbro_0842	179	0.98	1e-50	30.08%	ACY20155.1
	T. paurometabola DSM 20162	Tpau_3099	362	0.94	3e-121	43.23%	ADG79689.1
Cg3052	M. tuberculosis H37Rv	-	-	-	-	-	-
	M. leprae TN	-	-	-	-	-	-
	N. farcinica IFM 10152	-	-	-	-	-	-
	R. erythropolis SK121	-	-	-	-	-	-
	G. bronchialis DSM 43247	-	-	-	-	-	-
	T. paurometabola DSM 20162	-	-	-	-	-	-
Cg3157	M. tuberculosis H37Rv	-	-	-	-	-	-
	M. leprae TN	-	-	-	-	-	-
	N. farcinica IFM 10152	NFA_54560	401	0.92	6e-133	44.00%	BAD60308.1
	R. erythropolis SK121	RHOER0001_1052	439	0.98	2e-146	44.98%	EEN84578.1
	G. bronchialis DSM 43247	Gbro_4452	345	0.94	3e-112	40.11%	ACY23585.1
	T. paurometabola DSM 20162	Tpau_1933	310	0.91	1e-98	39.74%	ADG78546.1
cg3165	M. tuberculosis H37Rv	Rv0226c	99.8	0.6	5e-23	34.53%	NP_214740.1
	M. leprae TN	ML2582	109	0.92	1e-25	30.74%	NP_302651.1
	N. farcinica IFM 10152	NFA_54740	92.4	0.57	6e-20	31.39%	BAD60326.1
	R. erythropolis SK121	RHOER0001_1038	100	0.87	8e-23	31.73%	EEN84675.1
	G. bronchialis DSM 43247	Gbro_4468	125	0.91	5e-31	34.62%	ACY23601.1
	T. paurometabola DSM 20162	Tpau_0414	110	0.64	3e-26	35.17%	ADG77055.1
Cg3192	M. tuberculosis H37Rv	-	-	-	-	-	-
	M. leprae TN	-	-	-	-	-	-
	N. farcinica IFM 10152	-	-	-	-	-	-
	R. erythropolis SK121	-	-	-	-	-	-
	G. bronchialis DSM 43247	-	-	-	-	-	-
	T. paurometabola DSM 20162	-	-	-	-	-	-
(1): several other orthologues are found in all these species that belong to the NLPC_60 family and display homology only with the C-terminal part of the protein
which contains the NLPC_60 domain (20% of the protein). For exemple the 4 RIP proteins of M. tuberculosis
(2): each species contains a certain number of paralogues. In ATCC13032 paralogues (score > 100) are Cg2739, Cg1399, Cg1289, Cg0456 and Cg0455
